# Supplementary material for: Discrepancies in the management of acquired cold contact urticaria: Results of a French-speaking urticaria experts questionnaire survey
Source: World Allergy Organ J. 2022 Aug 21;15(9):100688. doi: 10.1016/j.waojou.2022.100688 (PMC9421398; doi:10.1016/j.waojou.2022.100688)
Supplement: Supplementary file 1 — Multimedia component 1 [file mmc1.xlsx]

## Sheet: Feuil1
		Coastal city			Mountain city			Northern France	Southern France or Africa
		yes	no		yes	no
1	Precise the type of the city where you practice	3	10		4	9		5	8
		Less than 10	Less than 30		Above 30
2	How many new acquired cold urticaria patients do you see per year?	11	7		0
		yes	no
3	Have you ever been informed of any ACU-related death in a patient of yours?	0	19
		yes	no
4	Have you ever been informed of any ACU-related severe dizziness in a patient of yours, involving inpatient care and/or the use of injectable epinephrin (type III ACU)?	9	10
		yes	no
5	Do you perform any provocation test for the diagnosis of ACU?	19	0
		Ice cube testing	Temptest®		Immersion test
6	Which provocation test(s) do you perform?	18	2		8
		yes	no
7	Do you repeat the provocation test(s) over time?	10	9
		Complete blood count	CRP		Renal function	Liver function		TSH	Anti-thyroid antibodies	Cryoglobulin, cryofibrinogen, cold agglutinins	Serum proteins electrophoresis	Tryptase	Antinuclear antibodies	HIV, HCV, EBV serology
8	Which investigations do you prescribe at the initial visit of a new otherwise healthy ACU patient?	18	18		4	5		7	10	18	10	2	1	2
		2GAH1 on label use	Updosing 2GAH1		other
9	What is your first line treatment?	16	3		0
		Updosing 2GAH1	Off-label use antileukotriens + on label-use of 2GAH1		Omalizumab	Others (cyclosporin A, methotrexate)
10	What is your second line treatment?	14	2		2	0
		Off-label use of antileukotriens + on label-use of 2GAH1	Omalizumab		Others
11	If updosing 2GAH1 are inefficient or poorly tolerated, what is your 3rd line treatment?	2	16		0
		Always on a daily basis	Always on demand		It depends on the clinical presentation
12	Do you prescribe ACU treatment on a daily basis or only for crisis/on demand?	8	2		8
		CI all swimming activities	CI swimming activities in deep water only		CI other water sports	CI moutain hiking		CI snow sports skiing	CI occupational cold exposure
13	What are your recommendations regarding occupational or for leisure cold exposure?	2	9		7	0		0	13
		None	Warming infusions
14	What are your recommendations regarding infusions?	7	8
		Yes, always			Yes, sometimes			Never
		Northern France	Southern France or Africa	p*	Northern France	Southern France or Africa	p*	Northern France	Southern France or Africa	p*
15	Do you prescribe auto-injectable epinephrin to any ACU patient?	1	1	1	6	6	1	2	1	0.51
		Coastal city	Non coastal city		Coastal city	Non coastal city		Coastal city	Non coastal city
		0	2	1	5	8	0.25	0	3	0.53
		History of cold anaphylaxis	History of angioedema induced by cold food/drinks intake		Occupational cold exposure	Cold exposure for leisure
16	In which kind of cold exposure would you prescribe auto-injectable epinephrin?	16	14		12	10
		yes	no
17	Do you make specific recommendations regarding swimming?	19	0
		CI all swimming activities	Swimming without 2GAH1		Swimming with 2AGH1	Entering water slowly		Never swimming alone	Only where you can stand	With an epinephrine auto-injector
18	What are your recommendations regarding swimming?	2	3		10	15		16	8	4
		yes	no
19	Do you make specific recommendations regarding cold food and drinks?	9	10
		CI all cold food/drinks	2GAH1 prophylaxis for cold food/drinks
20	What are your recommendations regarding cold food and drinks?	7	7
	Supplementary Table 1. Questionnaire survey about cold urticaria in French experts of urticaria. CI contra-indication, 2GAH1 second generation anti-H1 antihistamines, CRP C reactive protein, TSH thyroid stimulating hormone, HIV human immunodeficiency virus, HCV hepatitis C virus, EBV Epstein-Barr virus. p* p-value according to Fisher's exact test
